# Supplementary material for: A Study on High-Rate Performance of Graphite Nanostructures Produced by Ball Milling as Anode for Lithium-Ion Batteries
Source: Micromachines (Basel). 2023 Jan 12;14(1):191. doi: 10.3390/mi14010191 (PMC9862907; doi:10.3390/mi14010191)
Supplement: Supplementary file 1 [file micromachines-14-00191-s001.zip]

Archive with 1 entries (1 files):
- micromachines-2065564-supplementary.pdf
